# Supplementary material for: Efficacy and safety of immune checkpoint inhibitors as neoadjuvant therapy in perioperative patients with non-small cell lung cancer: a network meta-analysis and systematic review based on randomized controlled trials
Source: Front Immunol. 2024 Oct 1;15:1432813. doi: 10.3389/fimmu.2024.1432813 (PMC11480955; doi:10.3389/fimmu.2024.1432813)
Supplement: Supplementary file 1 [file DataSheet1.zip]

Archive with 12 entries (12 files):
- 1checkmate816.pdf
- 1supply.docx
- 2NADIM II.pdf
- 2supply.pdf
- 3TD-FOREKNOW.pdf
- 4KEYNOTE-671.pdf
- 5The Neotorch.pdf
- 6AEGEAN.pdf
- 7CheckMate 77T.pdf
- 8RATIONALE-315 trial.pdf
- NSCLC Search mode.docx
- original data.xlsx
