# Supplementary material for: Efficacy and safety of immune checkpoint inhibitors as neoadjuvant therapy in perioperative patients with non-small cell lung cancer: a network meta-analysis and systematic review based on randomized controlled trials
Source: Front Immunol. 2024 Oct 1;15:1432813. doi: 10.3389/fimmu.2024.1432813 (PMC11480955; doi:10.3389/fimmu.2024.1432813)
Supplement: Supplementary file 1 [file DataSheet1.zip › original data.xlsx]

## Sheet: Sheet1
序号	第一作者	发表年份	名称	NCT	人群	病人数量	实验组	对照组
1	Forde	2022	CheckMate 816	02998528	IB期到IIIA期的可切除NSCLC患者	505	Nivolumab + Chemotherapy	化疗
2	Provencio	2023	NADIM II	03838159	可切除的IIIA 或IIIB NSCLC患者	86	Nivolumab + Chemotherapy	化疗
3	Wakelee	2023	KEYNOTE-671	03425643	可切除的II、IIIA或IIIB(N2期)NSCLC患者	797	Pembrolizumab + Chemotherapy	化疗
4	Lei	2023	TD-FOREKNOW	04338620	可切除的IIIA期或IIIB期(T3N2)NSCLC患者	88	Camrelizumab + Chemotherapy	化疗
5	Heymach	2023	AEGEAN	NCT03800134	II-IIIB	799	Durvalumab + Chemotherapy	化疗														https://aacrjournals.org/cancerres/article/83/8_Supplement/CT005/726495/Abstract-CT005-AEGEAN-A-phase-3-trial-of
6	Lu	2023	Neotorch	04158440	可切除的II/III期NSCLC	404	Toripalimab + Chemotherapy	化疗
7	Cascone	2023	CheckMate 77T	NCT04025879	IIA-IIIB	461	Nivolumab + Chemotherapy	化疗

## Sheet: EFS
序号	RCT	IN(HR)	SE
1	AEGEAN	-0.3857	0.1272	durva-chemo	chemo
2	CheckMate 77T	-0.5447	0.1647	nivo-chemo	chemo				chemo durva-chemo nivo-chemo pem-chemo toripa-chemo camre-chemo
3	CheckMate 816	-0.3857	0.1672	nivo-chemo	chemo
4	KEYNOTE-671	-0.5276	0.1053	pem-chemo	chemo
5	NADIM Ⅱ	-0.755	0.3221	nivo-chemo	chemo
6	Neotorch	-0.9163	0.1875	toripa-chemo	chemo
7	TD-Foreknow	-0.6539	0.4626	camre-chemo	chemo
								1	chemo
								2	durva-chemo
								3	nivo-chemo
study	treatment	diff	std.err					4	pem-chemo
1	2	-0.3857	0.1272					5	toripa-chemo
1	1	NA	NA					6	camre-chemo
2	3	-0.5447	0.1647
2	1	NA	NA
3	3	-0.3857	0.1672
3	1	NA	NA
4	4	-0.5276	0.1053						Rank probability; preferred direction = -1
4	1	NA	NA						[,1] [,2] [,3] [,4] [,5] [,6]
5	3	-0.755	0.3221					chemo	1 0.00000000 0.00000000 0.0000000 0.0003333333 0.079600000 0.9200666667
5	1	NA	NA					durva-chemo	2 0.00220000 0.04993333 0.1372667 0.3112000000 0.498466667 0.0009333333
6	5	-0.9163	0.1875					nivo-chemo	3 0.01086667 0.16933333 0.3590000 0.3202000000 0.140600000 0.0000000000
6	1	NA	NA					pem-chemo	4 0.01433333 0.23033333 0.3935333 0.2682666667 0.093533333 0.0000000000
7	6	-0.6539	0.4626					toripa-chemo	5 0.67193333 0.29000000 0.0270000 0.0080000000 0.003066667 0.0000000000
7	1	NA	NA					camre-chemo	6 0.30066667 0.26040000 0.0832000 0.0920000000 0.184733333 0.0790000000

## Sheet: OS
序号	RCT	IN(HR)	SE
1	CheckMate 816	-0.478	0.2774	nivo-chemo	chemo
2	KEYNOTE-671	-0.3285	0.1282	pem-chemo	chemo
3	NADIM Ⅱ	-0.844	0.4167	nivo-chemo	chemo
4	Neotorch	-0.478	0.2498	toripa-chemo	chemo
									1	chemo
									2	nivo-chemo
study	treatment	diff	std.err						3	pem-chemo
1	2	-0.478	0.2774						4	toripa-chemo
1	1	NA	NA								Rank probability; preferred direction = -1
2	3	-0.3285	0.1282								[,1] [,2] [,3] [,4]
2	1	NA	NA								1 0.00000000 0.0003066667 0.03784667 0.961846667
3	2	-0.844	0.4167								2 0.58956000 0.2905666667 0.11473333 0.005140000
3	1	NA	NA								3 0.06770667 0.3232066667 0.60411333 0.004973333
4	4	-0.478	0.2498								4 0.34273333 0.3859200000 0.24330667 0.028040000
4	1	NA	NA

## Sheet: R0 resection rates
序号	RCT	实验组r	实验组s	对照组r	对照组s
1	AEGEAN	269	284	262	287	durva-chemo	chemo
2	CheckMate 77T	159	178	161	178	nivo-chemo	chemo
3	CheckMate 816	124	149	105	135	nivo-chemo	chemo
4	KEYNOTE-671	299	325	267	317	pem-chemo	chemo
5	NADIM Ⅱ	50	53	17	20	nivo-chemo	chemo
6	Neotorch	159	166	137	148	toripa-chemo	chemo
7	TD-Foreknow	37	40	36	42	camre-chemo	chemo
study	treatment	responders	sampleSize
1	durva_chemo	269	284
1	chemo	262	287
2	nivo_chemo	159	178
2	chemo	161	178
3	nivo_chemo	124	149
3	chemo	105	135
4	pem_chemo	299	325
4	chemo	267	317									Rank probability; preferred direction = 1
5	nivo_chemo	50	53									[,1] [,2] [,3] [,4] [,5] [,6]
5	chemo	17	20									camre_chemo 0.3461975 0.1752075 0.1383200 0.1085675 0.0803425 0.1513650
6	toripa_chemo	159	166									chemo 0.0002500 0.0051700 0.0381425 0.1613775 0.3867800 0.4082800
6	chemo	137	148									durva_chemo 0.1486125 0.2117575 0.2311900 0.1879225 0.1117775 0.1087400
7	camre_chemo	37	40									nivo_chemo 0.0286675 0.0926550 0.1869725 0.2734100 0.2626125 0.1556825
7	chemo	36	42									pem_chemo 0.2555650 0.2997425 0.2185525 0.1214750 0.0584750 0.0461900
												toripa_chemo 0.2207075 0.2154675 0.1868225 0.1472475 0.1000125 0.1297425

## Sheet: pcr
序号	RCT	实验组r	实验组s	对照组r	对照组s
1	AEGEAN	63	366	16	374	durva-chemo	chemo	G	0.34 (0.07,1.63)	0.25 (0.06,1.16)	0.16 (0.03,0.75)	0.15 (0.02,0.98)	0.14 (0.03,0.66)	0.03 (0.01,0.13)
2	CheckMate 77T	58	229	11	232	nivo-chemo	chemo	2.91 (0.61,13.82)	F	0.74 (0.33,1.67)	0.47 (0.20,1.09)	0.44 (0.11,1.70)	0.41 (0.18,0.96)	0.09 (0.05,0.16)
3	CheckMate 816	43	179	4	179	nivo-chemo	chemo	3.95 (0.86,18.16)	1.36 (0.60,3.07)	D	0.64 (0.29,1.39)	0.59 (0.16,2.23)	0.56 (0.26,1.22)	0.12 (0.07,0.20)
4	KEYNOTE-671	72	397	16	400	pem-chemo	chemo	6.19 (1.33,28.73)	2.13 (0.92,4.90)	1.56 (0.72,3.39)	E	0.93 (0.25,3.53)	0.87 (0.39,1.95)	0.19 (0.11,0.33)
5	NADIM Ⅱ	21	57	2	29	nivo-chemo	chemo	6.65 (1.02,43.20)	2.28 (0.59,8.88)	1.68 (0.45,6.30)	1.07 (0.28,4.07)	A	0.94 (0.25,3.58)	0.20 (0.06,0.68)
6	Neotorch	50	202	2	202	toripa-chemo	chemo	7.07 (1.52,32.93)	2.43 (1.05,5.64)	1.79 (0.82,3.90)	1.14 (0.51,2.54)	1.06 (0.28,4.05)	C	0.21 (0.12,0.38)
7	TD-Foreknow	14	43	4	45	camre-chemo	chemo	32.89 (7.88,137.32)	11.30 (6.08,21.00)	8.32 (4.89,14.17)	5.32 (3.03,9.32)	4.95 (1.48,16.57)	4.65 (2.63,8.22)	B
study	treatment	responders	sampleSize
1	durva_chemo	63	366
1	chemo	16	374							Rank probability; preferred direction = 1
2	nivo_chemo	58	229								V1	V2	V3	V4	V5	V6	V7
2	chemo	11	232							camre_chemo	0.0511825	0.122427	0.133605	0.17629	0.197398	0.26332	0.0557775
3	nivo_chemo	43	179							chemo	5e-06	8e-05	0.0011	0.00797	0.037075	0.131268	0.822503
3	chemo	4	179							durva_chemo	0.0297575	0.0658025	0.10339	0.183525	0.274218	0.29318	0.0501275
4	pem_chemo	72	397							nivo_chemo	0.0446325	0.225703	0.34697	0.22876	0.112225	0.0379975	0.0037125
4	chemo	16	400							pem_chemo	0.0350525	0.0829125	0.128818	0.227898	0.26818	0.214372	0.0427675
5	nivo_chemo	21	57							tisle_chemo	0.11537	0.37271	0.222497	0.136788	0.086795	0.047235	0.018605
5	chemo	2	29							toripa_chemo	0.724	0.130365	0.06362	0.03877	0.02411	0.0126275	0.0065075
6	toripa_chemo	50	202
6	chemo	2	202
7	camre_chemo	14	43
7	chemo	4	45

## Sheet: AE≥3
序号	RCT	实验组r	实验组s	对照组r	对照组s
1	AEGEAN	169	400	173	399	durva-chemo	chemo			C	1.05 (0.79,1.38)	1.12 (0.76,1.66)	1.25 (0.77,2.04)	1.43 (0.96,2.14)	1.54 (0.95,2.51)	3.24 (1.00,10.52)
2	CheckMate 77T	108	229	100	232	nivo-chemo	chemo			0.96 (0.72,1.26)	B	1.07 (0.82,1.41)	1.20 (0.81,1.78)	1.37 (1.03,1.82)	1.48 (0.99,2.20)	3.10 (0.99,9.72)
3	CheckMate 816	72	176	77	176	nivo-chemo	chemo			0.89 (0.60,1.32)	0.93 (0.71,1.22)	D	1.12 (0.69,1.80)	1.28 (0.86,1.89)	1.38 (0.85,2.23)	2.89 (0.89,9.35)
4	KEYNOTE-671	179	396	151	399	pem-chemo	chemo			0.80 (0.49,1.29)	0.83 (0.56,1.24)	0.89 (0.55,1.44)	F	1.14 (0.70,1.86)	1.23 (0.70,2.15)	2.58 (0.77,8.66)
5	NADIM Ⅱ	11	57	3	29	nivo-chemo	chemo			0.70 (0.47,1.04)	0.73 (0.55,0.97)	0.78 (0.53,1.16)	0.88 (0.54,1.42)	E	1.08 (0.66,1.76)	2.26 (0.70,7.34)
6	Neotorch	128	202	109	202	toripa-chemo	chemo			0.65 (0.40,1.05)	0.68 (0.46,1.01)	0.73 (0.45,1.18)	0.81 (0.46,1.42)	0.93 (0.57,1.51)	G	2.10 (0.63,7.04)
7	TD-Foreknow	11	43	5	45	camre-chemo	chemo			0.31 (0.10,1.00)	0.32 (0.10,1.01)	0.35 (0.11,1.12)	0.39 (0.12,1.30)	0.44 (0.14,1.44)	0.48 (0.14,1.60)	A
study	treatment	responders	sampleSize
1	durva-chemo	169	400
1	chemo	173	399									V1	V2	V3	V4	V5	V6	V7
2	nivo-chemo	108	229								camre_chemo	0.0256375	0.020615	0.022315	0.034485	0.05889	0.113558	0.7245
2	chemo	100	232								chemo	0.134963	0.356685	0.319373	0.1447	0.03845	0.0055725	0.0002575
3	nivo-chemo	72	176								durva_chemo	0.385255	0.178585	0.13991	0.12014	0.0925425	0.0612475	0.02232
3	chemo	77	176								nivo_chemo	0.134565	0.16558	0.21324	0.221635	0.161117	0.0855025	0.01836
4	pem-chemo	179	396								pem_chemo	0.083535	0.08051	0.09524	0.163873	0.251053	0.250387	0.0754025
4	chemo	151	399								tisle_chemo	0.162912	0.126658	0.130095	0.183603	0.186915	0.15838	0.0514375
5	nivo-chemo	11	57								toripa_chemo	0.0731325	0.0713675	0.0798275	0.131565	0.211033	0.325352	0.107722
5	chemo	3	29
6	toripa-chemo	128	202
6	chemo	109	202
7	camre-chemo	11	43
7	chemo	5	45
								camre-chemo chemo durva-chemo nivo-chemo pem-chemo toripa-chemo
